# Supplementary material for: PI3K-Akt-mTOR axis sustains rotavirus infection via the 4E-BP1 mediated autophagy pathway and represents an antiviral target
Source: Virulence. 2017 Jun 1;9(1):83–98. doi: 10.1080/21505594.2017.1326443 (PMC5955461; doi:10.1080/21505594.2017.1326443)
Supplement: KVIR_S_1326443.zip [file kvir-09-01-1326443-s001.zip]

Archive with 1 entries (1 files):
- KVIR_S_1326443.docx
